# Supplementary material for: Wild-type Lactococcus lactis producing bacteriocin-like prophage lysins
Source: Front Microbiol. 2023 Jul 14;14:1219723. doi: 10.3389/fmicb.2023.1219723 (PMC10377672; doi:10.3389/fmicb.2023.1219723)
Supplement: Supplementary file 2 [file Table_1.XLSX]

## Sheet: Sheet1
Supplementary Table 1. Indicator strains and their susceptibility to LAC460 culture supernatant.
Indicator bacteria	Growth conditions: temperature / shaking	Carbon source for Leuconostoc	Inhibition zone	Sensitive to LysL / LysP	Source / Reference
Bacillus cereus 31	28°C / 180 rpm		-		Prof. Martin Loessner, ETH Zürich, Switzerland
B. subtilis 168	37°C / 180 rpm		-		Martin Loessner
B. thuringiensis 4412	28°C / 180 rpm		-		Martin Loessner
Enterococcus faecalis ATCC 29212	37°C		-		ATCC, Manassas, VA, USA
E. faecium ATCC 35667	37°C		-		ATCC
E. faecium N	37°C		-		Hancock and Gilmore, 2002
Lacticaseibacillus casei DN-114001	37°C		-		Danone, Paris, France
L. rhamnosus GG	37°C		-		Valio Ltd, Helsinki, Finland
L. rhamnosus LC-705	37°C		-		Valio Ltd
Lactiplantibacillus plantarum 755	30°C		-		Valio Ltd
Lactobacillus acidophilus 74-2	37°C		-		Danisco/DuPont, Kantvik, Finland
L. acidophilus HAMBI 80	37°C		-		HAMBI culture collection, University of Helsinki, Finland
L. acidophilus ATCC 4356	37°C		-		ATCC; Efthymiou and Hansen, 1962
L. acidophilus HAMBI 1448	37°C		-		HAMBI
Lactococcus cremoris FA72	30°C		+	P	Colombo, 2016
L. cremoris MG1614	30°C		+	L	Gasson, 1983
L. cremoris SSC 162	30°C		+	L	Valio Ltd
L. cremoris SSC 181	30°C		-		Valio Ltd
L. garvieae F4Y2	30°C		-		Colombo, 2016
L. garvieae F71	30°C		-		Colombo, 2016
L. garvieae FY2	30°C		-		Colombo, 2016
L. lactis 138	30°C		+	P	Prof. Ömer Simsek, Pamukkale University, Turkey
L. lactis 279	30°C		-		Ömer Simsek
L. lactis 91/1	30°C		-		Valio Ltd
L. lactis 91/2	30°C		-		Valio Ltd
L. lactis 91/3	30°C		-		Valio Ltd
L. lactis ATCC 11454	30°C		-		ATCC; Steen et al., 1991
L. lactis ATCC 19435	30°C		+	L	ATCC
L. lactis ATCC 7962	30°C		+	P	ATCC
L. lactis F471	30°C		+	L	Colombo, 2016
L. lactis FA73	30°C		+	P	Colombo, 2016
L. lactis FI 5876	30°C		+	L	Dodd et al., 1990
L. lactis IA71	30°C		+	L	Colombo, 2016
L. lactis IL1403	30°C		-		Chopin et al., 1984
L. lactis L471	30°C		+	P	Colombo, 2016
L. lactis L4M2	30°C		-		Colombo, 2016
L. lactis L4Y2	30°C		+	L	Colombo, 2016
L. lactis L71	30°C		+	L	Colombo, 2016
L. lactis LA71	30°C		-		Colombo, 2016
L. lactis LA72	30°C		+	L	Colombo, 2016
L. lactis LM0230	30°C		+	P	Efstathiou and McKay, 1977
L. lactis N8	30°C		-		Wan et al., 2021
L. lactis NCDO 1402	30°C		-		NCDO/NCIMB, Aberdeen, UK
L. lactis NCDO 1404	30°C		+	L	NCDO
L. lactis SSD 194	30°C		-		Valio Ltd
L. lactis SSL 110	30°C		-		Valio Ltd
L. lactis SSL 135	30°C		-		Valio Ltd
L. taiwanensis IA72	30°C		+	L	Colombo, 2016
Leuconostoc carnosum 4010	28°C	Sucrose	-		Chr. Hansen A/S, Hørsholm, Denmark
L. carnosum DSM 5576T	28°C	Glucose	-		Corbier et al., 2001
L. mesenteroides 346	28°C	Lactose	-		Valio Ltd
L. mesenteroides 347	28°C	Lactose	-		Valio Ltd
L. mesenteroides 348	28°C	Lactose	-		Valio Ltd
L. mesenteroides 349	28°C	Lactose	-		Valio Ltd
L. mesenteroides 350	28°C	Lactose	-		Valio Ltd
L. mesenteroides 351	28°C	Lactose	-		Valio Ltd
L. mesenteroides 352	28°C	Lactose	-		Valio Ltd
L. mesenteroides 353	28°C	Lactose	-		Valio Ltd
L. mesenteroides 354	28°C	Lactose	-		Valio Ltd
L. mesenteroides 355	28°C	Lactose	-		Valio Ltd
L. mesenteroides 551	28°C	Lactose	-		Valio Ltd
L. mesenteroides 957	28°C	Lactose	-		Valio Ltd
L. mesenteroides 1203	28°C	Lactose	-		Valio Ltd
L. mesenteroides 1206	28°C	Lactose	-		Valio Ltd
L. mesenteroides 1236	28°C	Lactose	-		Valio Ltd
L. mesenteroides ATCC 8293	28°C	Glucose	-		ATCC
L. pseudomesenteroides A6	28°C	Glucose	-		Colombo, 2016
L. pseudomesenteroides B2	28°C	Glucose	-		Colombo, 2016
L. pseudomesenteroides C5	28°C	Glucose	-		Colombo, 2016
L. pseudomesenteroides CHCC 2114	28°C	Glucose	-		Chr. Hansen A/S
L. pseudomesenteroides CIP 103316	28°C	Sucrose	-		Prof. Anne-Marie Revol-Junelles, University of Lorraine, Nancy, France
L. pseudomesenteroides F4Y3	28°C	Glucose	-		Colombo, 2016
L. pseudomesenteroides FAM6	28°C	Glucose	-		Colombo, 2016
L. pseudomesenteroides IAM2	28°C	Glucose	-		Colombo, 2016
L. pseudomesenteroides L473	28°C	Glucose	-		Colombo, 2016
Limosilactobacillus fermentum ATCC 14931	37°C		-		ATCC
Listeria innocua V 2873	37°C / 180 rpm		-		Valio Ltd; Wan et al., 2015
L. monocytogenes V 2872	37°C / 180 rpm		-		Valio Ltd; Wan et al., 2015
L. welshimeri V 2874	37°C / 180 rpm		-		Valio Ltd; Wan et al., 2015
Micrococcus luteus NCIMB 8166	37°C / 180 rpm		-		NCIMB; Hoff et al., 1947
Staphylococcus aureus PSK	37°C / 180 rpm		-		Martin Loessner
S. hyicus 333	37°C / 180 rpm		-		Martin Loessner
Streptococcus bovis SAA539	37°C		-		HUSLAB, Helsinki, Finland; Per Saris laboratory collection
S. mitis SAA516	37°C		-		HUSLAB; Per Saris laboratory collection
S. ratti JH145	37°C		-		Hillman et al., 2009
S. salivarius K12	37°C		-		Burton et al., 2005
S. salivarius SAA519	37°C		-		HUSLAB; Per Saris laboratory collection
S. sanguis SAA521	37°C		-		HUSLAB; Per Saris laboratory collection
S. vestibularis SAA525	37°C		-		HUSLAB; Per Saris laboratory collection
Weissella cibaria F4Y1	28°C		-		Colombo, 2016
W. cibaria FAM 4	28°C		-		Colombo, 2016
W. confusa F472	28°C		-		Colombo, 2016
W. confusa B3	28°C		-		Colombo, 2016
W. confusa IA73	28°C		-		Colombo, 2016
W. confusa IAM1	28°C		-		Colombo, 2016
W. confusa IAY3	28°C		-		Colombo, 2016
W. confusa IAY4	28°C		-		Colombo, 2016
W. confusa L472	28°C		-		Colombo, 2016
W. confusa L4Y3	28°C		-		Colombo, 2016
W. paramesenteroides C8	28°C		-		Wan et al., 2023
W. paramesenteroides W31	28°C		-		Wan et al., 2023
W. paramesenteroides B1	28°C		-		Wan et al., 2023
W. paramesenteroides LMA 19	28°C		-		Anne-Marie Revol-Junelles
1 References
Burton, J. P., Chilcott, C. N., and Tagg, J. R. (2005) The rationale and potential for the reduction of oral malodour using Streptococcus salivarius probiotics. Oral Dis. 11 Suppl 1, 29-31. doi: 10.1111/j.1601-0825.2005.01084.x. PMID: 15752094
Colombo, A. (2016) Reformulation and quality evaluation by microbiological analyses of idli, a fermented Indian products. [master's thesis]. [Milan/IT]: Università Degli Studi di Milano and [Helsinki/FI]: University of Helsinki
Chopin, A., Chopin, M. C., Moillo-Batt, A., and Langella, P. (1984) Two plasmid-determined restriction and modification systems in Streptococcus lactis. Plasmid 11, 260–263. doi: 10.1016/0147-619x(84)90033-7
Corbier, C., Krier, F., Mulliert, G., Vitoux, B., and Revol-Junelles, A. M. (2001). Biological activities and structural properties of the atypical bacteriocins mesenterocin 52b and leucocin b-ta33a. Appl. Environ. Microbiol. 67, 1418–1422. doi: 10.1128/AEM.67.4.1418-1422.2001
Dodd, H. M., Horn, N., and Gasson, M. J. (1990). Analysis of the genetic determinant for production of the peptide antibiotic nisin. J. Gen. Microbiol. 136, 555–566. doi: 10.1099/00221287-136-3-555
Efstathiou, J. D., and McKay, L. L. (1977). Inorganic salts resistance associated with a lactose-fermenting plasmid in Streptococcus lactis. J. Bacteriol. 130, 257–265. doi: 10.1128/jb.130.1.257-265.1977
Efthymiou, C., and Hansen, P. A. (1962). An antigenic analysis of Lactobacillus acidophilus. J. Infect. Dis. 110, 258–267. doi: 10.1093/infdis/110.3.258
Gasson, M. J. (1983). Plasmid complements of Streptococcus lactis NCDO 712 and other lactic streptococci after protoplast-induced curing. J. Bacteriol. 154, 1–9. doi: 10.1128/jb.154.1.1-9.1983
Hancock, L. E., and Gilmore M. S. (2002) The capsular polysaccharide of Enterococcus faecalis and its relationship to other polysaccharides in the cell wall. Proc. Natl. Acad. Sci. USA 99, 1574-1579. doi: 10.1073/pnas.032448299
Hillman, J. D., McDonell, E., Cramm, T., Hillman, C. H., and Zahradnik, R. T. (2009) A spontaneous lactate dehydrogenase deficient mutant of Streptococcus rattus for use as a probiotic in the prevention of dental caries. J. Appl. Microbiol. 107, 1551–1558. doi: 10.1111/j.1365-2672.2009.04333.x
Hoff, D. A., Bennett, R. E., and Stanley, A. R. (1947). A sensitive cylinder-plate assay for bacitracin. Science 106, 551–552. doi: 10.1126/science.106.2762.551.c
Steen, M. T., Chung, Y. J., and Hansen, J. N. (1991). Characterization of the nisin gene as part of a polycistronic operon in the chromosome of Lactococcus lactis ATCC 11454. Appl. Environ. Microbiol. 57, 1181–1188. doi: 10.1128/aem.57.4.1181-1188.1991
Wan, X., Saris, P. E., and Takala, T. M. (2015). Genetic characterization and expression of leucocin B, a class IId bacteriocin from Leuconostoc carnosum 4010. Res. Microbiol. 166, 494–503. doi: 10.1016/j.resmic.2015.04.003
Wan, X., Takala, T. M., Qiao, M., and Saris, P. E. J. (2021). Complete genome sequence of nisin-producing Lactococcus lactis subsp. lactis N8. Microbiol. Resour. Announc. 10, e01147-20. doi: 10.1128/MRA.01147-20
Wan, X., Takala, T. M., Huynh, V. A., Ahonen, S. L., Paulin, L., Björkroth, J., Sironen, T., Kant, R., and Saris, P. (2023). Comparative genomics of 40 Weissella paramesenteroides strains. Front. Microbiol. 14, 1128028. doi: 10.3389/fmicb.2023.1128028
