# Supplementary material for: Wild-type Lactococcus lactis producing bacteriocin-like prophage lysins
Source: Front Microbiol. 2023 Jul 14;14:1219723. doi: 10.3389/fmicb.2023.1219723 (PMC10377672; doi:10.3389/fmicb.2023.1219723)
Supplement: Supplementary file 3 [file Table_2.XLSX]

## Sheet: Taul1
Supplementary Table 2. Identified lysin genes in LAC460 genome.
Locus tag in LAC460 genome	Annotation in LAC460 genome	Notes
H0A38_RS00945	GH25 family lysozyme
H0A38_RS01195	LysM peptidoglycan-binding domain-containing protein	AcmA
H0A38_RS02185	LysM peptidoglycan-binding domain-containing protein	AcmD
H0A38_RS02575	Lysozyme family protein
H0A38_RS02765	Glycoside hydrolase family protein	LysL, Phage lysozyme+peptidase M23 in prophage PLl460-1
H0A38_RS02785	Peptidoglycan amidohydrolase family protein	Lysin in prophage PLl460-1
H0A38_RS03250	Phage tail tip lysozyme	No recognized prophage region
H0A38_RS04065	Amidase domain-containing protein
H0A38_RS04355	CHAP domain-containing protein
H0A38_RS04640	C40 family peptidase	Gene yjgB
H0A38_RS05380	Glycosyl hydrolase family 25 protein
H0A38_RS06195	LD-carboxypeptidase
H0A38_RS06950	Glycoside hydrolase family 73 protein	AcmC
H0A38_RS07955	Peptidoglycan amidohydrolase family protein	Lysin in prophage PLl460-2
H0A38_RS07975	M23 family metallopeptidase	LysP, Phage peptidase M23 in prophage PLl460-2
H0A38_RS08230	GH25 family lysozyme	Lysin in prophage PLl460-3
H0A38_RS08355	Phage tail tip lysozyme	LysT, Phage tail-type lysozyme in prophage PLl460-3
H0A38_RS08900	LD-carboxypeptidase
H0A38_RS09920	Amidase domain-containing protein	AcmB
H0A38_RS11665	CHAP domain-containing protein	Usp45
